# Supplementary material for: Use of Generative Artificial Intelligence in the Management of Low Back Pain: a Scoping Review
Source: J Med Syst. 2026 May 9;50(1):75. doi: 10.1007/s10916-026-02406-0 (PMC13157360; doi:10.1007/s10916-026-02406-0)
Supplement: Supplementary file 1 — Supplementary Material 1 [file 10916_2026_2406_MOESM1_ESM.xlsx]

## Sheet: Read me
	Study Characteristics						Gen AI Characteristics Paste and go, Minimize the use of connective words.										Reviewer Notes
Study ID	Author, year	Country	Study date	Title	Publication type	Study design e.g. Review/Cross-sectional study	Purpose/Aim	Clinical setting/context	Model/Application	Method	Participants	Outcomes Measured	Results	Reported limitation	Conclusion	Future research (Agreement by here)	Key findings	Category of Gen AI usage	Reviewers Notes
Paste the doi or link to the paper	Paste the first name of the first author and publication year	Paste the country where the study data was collected	Paste the year when the study collected its data	Paste the full title of the paper	Paste the type of publication	Paste the most specific study type mentioned in the paper	Paste the primary goal or objective	Paste the targeted clinical settings	Paste the name of AI model investigated	Paste the intervention or method involving Gen-AI	Paste the targeted population and sample size	Paste the measured outcomes with a brief introduction.	Paste the results of measured outcomes.	Paste the reported study design limitations	Paste the final interpretation or implications as stated by the authors	Paste the reported future research directions suggested by the authors	Synthesize a brief summary of results, discussions or limitation of Gen AI	Synthesize a brief category of Gen AI usage	Synthesize a brief additional comment if needed
doi: 10.4081/ejtm.2023.12114	Coraci et al 2023	Italy	2023	ChatGPT in the development of medical questionnaires. The example of the low back pain	Journal article	Comparison study	Create a questionnaire for the assessment of LBP using ChatGPT and to evaluate its effectiveness by comparing it with routinely used validated questionnaires.	Non-clinical	ChatGPT 3.5	1. Use ChatGPT to build a LBP questionnaire in Italian ("ChatQ"). 2. Enrolled patients with LBP to complete ChatQ and also three validated questionnaires for LBP (Roland-Morris/ Quebec LBP/ Oswetry). 3. The final scores and different main areas explored of the various questionnaires were compared.	20 patients with a history of LBP	1.Final scores in questionnaires (representing the level of impact.) 2.Comparison of the different main areas explored by the different questionnaires.	1. Median values and minimum-maximum results of the questionnaires were the following: ChatQ 8/17 (4/1712/17); ODI 12% (0%–42%); QBPDS 9/100 (0/10045/100); RMDQ 3/24 (0/24–11/24); NRS 4/10 (0/108/10). 2. A strong significant correlation was found between ODI and ChatQ and a moderate correlation between QBPDS and ChatQ. 3. ChatQ questionnaire it lacks questions about social and sexual relationship…	Not reported	ChatQ shows great potential, but it cannot replace other tools.	Further research and validation to address potential limitations of AI-powered questionnarie.	1. ChatQ demonstrated some good correlations with established LBP measures and allowed to explore a relatively large range of facets related to pain 2. Gen AI limitation: The precision of ChatQ as a quantitative measure is probably low. ChatQ lacks question for asessing QoL and sleep quality.	Development of clinical tools	N/A
https://pmc.ncbi.nlm.n+A4:O4ih.gov/articles/PMC10992643/	Mejia 2024	USA	2023	Use of ChatGPT for Determining Clinical and Surgical Treatment of Lumbar Disc Herniation With Radiculopathy: A North American Spine Society Guideline Comparison	Journal article	Comparison study	Overall, the present study aimed to provide a rigorous evaluation on how well ChatGPT answered questions relating to lumbar disc herniation with radiculopathy based on the NASS 2012 guidelines.	Non-clinical	ChatGPT-3.5, ChatGPT-4	1.Each question was submitted independently on February 13th, 2023, for the ChatGPT-3.5 version and on October 29th, 2023 for the ChatGPT-4 version without priming, and using a new chat for each question. (No report about question source) 2.The responses that were obtained from ChatGPT were summarized for readability. 3.The concordance of ChatGPT responses was evaluated by comparing them to the a…	N/A	1.4 criterias: Accuracy,overconclusiveness, supplemental, and incomplete level of answers from GPT compared with NASS guideline. 2. Reliability of the grading process.	1. ChatGPT-3 responses 15 (52%) were accurate, 14 (48%) were overconclusive, 24 (83%) were supplemental, and 11 (38%) were incomplete 2. ChatGPT-4 responses 17 (59%) were accurate, 13 (45%) were overconclusive, 27 (93%) were supplemental, and 8 (28%) were incomplete.	1. NASS guidelines has not been updated since 2012. 2. Potential for subjective bias when determining the grading of each response.	ChatGPT shows promising potential for its use in clinical settings. It was often able to provide useful information that was not included in the 2012 NASS guidelines. However, employing ChatGPT as a tool for clinical management should be done so with caution so as to ensure the safety and quality of care given to patients.	Not reported	1. The NASS guidelines (2012) lack updates, and ChatGPT provides recommendations in areas where NASS is silent, such as treatment site differences. 2. Healthcare related background help to effectively generate queries, while non-expert may have difficultes in posing questions. 3. Gen AI limitation: It occasionally fabricates references	Clinical decision support	N/A
